# Supplementary material for: Serum metabolomic profiling unveils distinct sex-related metabolic patterns in NAFLD
Source: Front Endocrinol (Lausanne). 2023 Oct 3;14:1230457. doi: 10.3389/fendo.2023.1230457 (PMC10579908; doi:10.3389/fendo.2023.1230457)
Supplement: Supplementary file 1 [file DataSheet_1.xlsx]

## Sheet: Table S1
	1004	1005	1006	1007	1008	1009	1010	1011	1017	1018	1019	1021	1023	1027	1029	1030	1039	1043	1045	1046	1061	1076	1080	1091	1097	1100	1106	1107	1109	1110	1116	1118	1121	1123	1124	1125	1128	1129	1132	1133	1137	1139	1142	1144	1145	1146	1147	1148	1149
NAFLD Stage	2	2	3	1	1	2	2	2	2	2	2	2	3	2	1	1	2	1	2	1	3	1	1	3	1	1	1	1	1	1	2	2	3	2	1	1	2	1	1	1	1	1	3	1	1	1	1	2	1
1: Case/2:Control	2	2	2	1	1	2	2	2	2	2	2	2	2	2	1	1	2	1	2	1	2	1	1	2	1	1	1	1	1	1	2	2	2	2	1	1	2	1	1	1	1	1	2	1	1	1	1	2	1
BMI	41.359	43.2459	42.2266	35.5469	21.3763	30.9399	35.5301	39.4123	40.9766	30.3707	30.3018	44.4996	38.5612	43.6444	29.5186	39.6121	25.3772	28.982	27.4295	29.6556	28.4665	29.5837	25.7999	30.1686	26.0146	28.9105	26.5629	27.0588	22.663	26.0536	26.9983	29.9237	30.5149	21.9479	23.0085	26.3826	31.0299	23.0523	27.0538	29.9497	25.4397	21.9713	41.8339	23.3681	21.0101	25.7099	26.2259	27.9184	27.2783
MS (1:No/2:Yes)	1	1	2	2	1	2	2	2	1	2	2	1	2	2	1	2	2	2	2	2	2	1	1	2	2	1	1	1	1	1	1	2	2	1	1	1	1	1	1	1	1	1	1	1	1	1	2	2	1
Hyperlipidaemia (1:No/2:Yes)	2	2	2	2	2	2	2	2	1	2	2	1	2	2	1	2	2	2	2	2	2	2	1	2	1	1	2	1	2	1	2	2	1	2	1	2	1	1	1	1	2	1	1	2	1	2	2	2	1
DMII (1:No/2:Yes)	1	1	1	1	1	1	1	1	1	1	2	1	2	1	1	1	1	1	1	1	1	1	1	1	1	1	1	1	1	1	1	1	1	1	1	1	1	1	1	1	1	1	1	1	1	1	1	1	1
Gender (1:Male/2:Female)	2	2	2	2	2	1	2	2	2	1	2	1	2	2	2	2	2	1	2	2	2	2	1	2	2	2	1	2	2	1	2	2	1	2	2	2	1	1	2	2	1	1	2	2	2	1	2	1	1
Age	57	25	57	58	54	55	46	23	53	52	65	40	58	47	30	46	59	44	62	56	62	53	31	57	53	30	45	44	50	22	53	60	41	45	18	36	19	60	54	34	40	56	38	55	23	47	46	55	32
Weight Status (0:Underweight, 1: Healthy, 2: Overweight, 3: Obese type I, 4: Obese type II, 5: Obese type III)	5	5	5	4	1	3	4	4	5	3	3	5	4	5	2	4	2	2	2	2	2	2	2	3	2	2	2	2	1	2	2	3	3	1	1	2	3	1	2	3	2	1	5	1	1	2	2	2	2
Citric acid	0.009937	0.000000	0.005068	0.004759	0.000000	0.000000	0.004234	0.002480	0.000000	0.005727	0.005176	0.003104	0.005312	0.000000	0.003541	0.002764	0.000000	0.000000	0.007329	0.004482	0.000000	0.000000	0.000000	0.000000	0.000000	0.000000	0.000000	0.003228	0.002122	0.003257	0.005465	0.002663	0.003427	0.006916	0.005156	0.003728	0.000000	0.000000	0.007650	0.003815	0.000000	0.000000	0.000000	0.006007	0.000000	0.003309	0.005701	0.000000	0.000000
L-Lactic acid	0.715659	0.390480	0.276258	0.307412	0.293310	0.368941	0.362107	0.224832	0.187666	0.579623	0.191636	0.501318	0.298310	0.349499	0.279164	0.229027	0.345929	0.133929	0.379445	0.250272	0.345288	0.248732	0.448735	0.412047	0.339458	0.278035	0.310162	0.319591	0.278930	0.243534	0.475725	0.267832	0.322529	0.471930	0.568244	0.272802	0.341188	0.506713	0.340764	0.322399	0.187793	0.891983	0.258479	0.207707	0.182791	0.221149	0.318253	0.389748	0.373171
L-Alanine	0.245256	0.177662	0.141913	0.115292	0.126322	0.117728	0.125359	0.124028	0.062953	0.168004	0.160884	0.082520	0.143958	0.110395	0.109860	0.127417	0.134216	0.034813	0.164849	0.118751	0.047030	0.137840	0.143750	0.138350	0.111307	0.102368	0.131547	0.122095	0.121406	0.117813	0.193966	0.123101	0.033805	0.044646	0.083331	0.119848	0.083554	0.170911	0.041718	0.106535	0.107249	0.299437	0.083290	0.107834	0.114263	0.145564	0.106246	0.140822	0.113592
L-Valine	0.147759	0.080710	0.057530	0.072700	0.076572	0.053962	0.052702	0.038980	0.028530	0.082358	0.079294	0.034464	0.051822	0.050953	0.062456	0.039384	0.059218	0.070095	0.064235	0.045464	0.060461	0.058116	0.059877	0.056283	0.052205	0.044475	0.097301	0.050829	0.044191	0.068313	0.091215	0.060531	0.083165	0.063373	0.059074	0.056541	0.054889	0.140400	0.043429	0.048272	0.059426	0.129267	0.029837	0.037635	0.036194	0.075418	0.039989	0.077095	0.081530
D-Glucose	1.41569	1.07405	0.783913	0.773394	0.851204	0.706455	0.898244	0.759020	0.528808	0.934591	0.855723	0.596032	1.00083	0.665474	0.849071	0.796478	0.847443	1.05187	0.621065	0.775852	0.501148	0.876484	0.690289	0.717087	0.701763	0.566502	0.762168	0.804724	0.883145	0.699912	1.0942	0.773669	0.764701	0.721649	0.913537	0.658057	0.494217	1.33856	0.665835	0.618796	0.746480	1.50965	0.646933	0.680494	0.731581	0.751774	0.650258	0.786621	0.773201
L-Leucine	0.118964	0.064061	0.049040	0.048726	0.064449	0.053365	0.048852	0.035761	0.015412	0.068078	0.059702	0.035520	0.045442	0.038646	0.048009	0.041799	0.028642	0.033932	0.055280	0.035447	0.059697	0.050545	0.054065	0.049277	0.044572	0.042016	0.074860	0.047481	0.044486	0.052265	0.073732	0.048545	0.055844	0.056418	0.049087	0.046281	0.050001	0.153374	0.040385	0.046942	0.062310	0.116317	0.026328	0.040726	0.041422	0.060061	0.038915	0.073649	0.062342
L-Isoleucine	0.058641	0.000000	0.000000	0.027047	0.051130	0.034056	0.000000	0.023574	0.014338	0.075587	0.000000	0.000000	0.000000	0.011057	0.000000	0.020436	0.000000	0.043760	0.010671	0.007593	0.000000	0.045616	0.039757	0.016165	0.025265	0.000000	0.000000	0.019247	0.030595	0.033256	0.043696	0.000000	0.032081	0.014695	0.028286	0.020505	0.016362	0.172674	0.019914	0.014614	0.025362	0.000000	0.015432	0.007816	0.000000	0.039314	0.008550	0.050135	0.031769
L-Phenylalanine	0.007998	0.021735	0.009996	0.012025	0.011690	0.004811	0.017841	0.009422	0.001156	0.012853	0.009733	0.005959	0.011440	0.009838	0.010318	0.008962	0.010511	0.016827	0.017851	0.017699	0.011973	0.021517	0.012057	0.011539	0.016642	0.014608	0.027718	0.010392	0.001597	0.009198	0.012518	0.015242	0.028888	0.021594	0.011214	0.013522	0.015145	0.098689	0.013251	0.009919	0.021297	0.017728	0.002302	0.009556	0.008325	0.011040	0.018418	0.014330	0.012005
Formic acid	0.001151	0.000901	0.000751	0.000414	0.000521	0.000523	0.000506	0.000820	0.001004	0.000711	0.000781	0.000501	0.000526	0.000745	0.000603	0.000374	0.000517	0.000435	0.000413	0.000554	0.000668	0.000638	0.001128	0.000949	0.000415	0.000549	0.000839	0.000582	0.000883	0.001040	0.000840	0.000628	0.000895	0.000933	0.002355	0.001059	0.001167	0.005956	0.000883	0.000776	0.000863	0.001712	0.001358	0.000790	0.000745	0.000866	0.000926	0.000576	0.000771
L-Histidine	0.002127	0.001882	0.000094	0.002040	0.001602	0.000533	0.000667	0.000223	0.000020	0.000485	0.000405	0.000829	0.001361	0.000336	0.001831	0.000430	0.001127	0.000350	0.001274	0.001243	0.000165	0.002138	0.001108	0.000476	0.001353	0.000656	0.001674	0.000704	0.001579	0.002455	0.002703	0.000610	0.000463	0.002964	0.000209	0.001647	0.000034	0.000000	0.001577	0.001719	0.001678	0.002924	0.000000	0.000484	0.000177	0.002220	0.001162	0.001188	0.001260
L-Tyrosine	0.021709	0.012139	0.008646	0.006412	0.010457	0.010191	0.007857	0.008985	0.005098	0.011536	0.013594	0.004305	0.008009	0.008264	0.007521	0.008607	0.007760	0.010565	0.012758	0.005170	0.008595	0.009026	0.008569	0.008668	0.007663	0.008539	0.009015	0.006803	0.007145	0.009362	0.016515	0.007714	0.013060	0.008991	0.009276	0.009077	0.007932	0.026716	0.010419	0.007492	0.008917	0.016329	0.003638	0.007206	0.006467	0.007996	0.007597	0.011540	0.009852
Choline	0.021428	0.015830	0.006670	0.005085	0.002812	0.006768	0.003961	0.002902	0.000290	0.014971	0.005989	0.003987	0.001163	0.016624	0.009454	0.006193	0.018005	0.001213	0.021578	0.012714	0.012787	0.014261	0.018474	0.003538	0.011593	0.007274	0.023887	0.011672	0.030217	0.026256	0.020077	0.010992	0.019130	0.005090	0.005224	0.020661	0.008161	0.020951	0.005706	0.010196	0.001430	0.044964	0.000128	0.007684	0.009960	0.015469	0.018275	0.023205	0.022542
Phosphorylcholine	0.030462	0.012677	0.003809	0.008480	0.016315	0.010082	0.007241	0.008140	0.007666	0.012526	0.019983	0.011249	0.008357	0.001764	0.015096	0.007741	0.011628	0.010414	0.015651	0.007045	0.014942	0.014937	0.012872	0.010588	0.009187	0.012310	0.014923	0.012969	0.018013	0.010869	0.023139	0.009450	0.009846	0.019449	0.016350	0.011231	0.004662	0.024021	0.013071	0.016811	0.012219	0.039631	0.007281	0.013557	0.011422	0.015346	0.008884	0.015037	0.016404
Acetone	0.006429	0.003545	0.003790	0.003980	0.000814	0.000832	0.000280	0.000442	0.001252	0.000242	0.004633	0.000243	0.000096	0.001544	0.000563	0.001409	0.001859	0.002393	0.001351	0.000782	0.001343	0.001922	0.000386	0.000135	0.000098	0.000308	0.000182	0.001510	0.000268	0.000309	0.003526	0.001165	0.000620	0.001735	0.002159	0.000729	0.000094	0.006644	0.001527	0.000391	0.000065	0.003791	0.000076	0.002235	0.000535	0.000201	0.000429	0.000578	0.000313
Acetic acid	0.015132	0.009012	0.008999	0.001084	0.002436	0.010082	0.005581	0.003800	0.005026	0.006565	0.014839	0.006592	0.006372	0.005189	0.005460	0.006364	0.000935	0.006363	0.006970	0.006527	0.001768	0.007451	0.005574	0.000936	0.000451	0.006997	0.006175	0.004952	0.004699	0.006473	0.002792	0.000920	0.004541	0.002938	0.001678	0.005108	0.000219	0.011866	0.004846	0.006801	0.008077	0.011392	0.004869	0.008079	0.008472	0.006822	0.007448	0.003040	0.006982
Acetoacetic acid	0.004382	0.003080	0.001622	0.001132	0.001073	0.002436	0.002914	0.002408	0.001277	0.003767	0.001864	0.001845	0.001394	0.001178	0.002484	0.001835	0.001626	0.001484	0.002535	0.001246	0.001123	0.002429	0.002198	0.002847	0.001764	0.001540	0.004186	0.002366	0.001350	0.001987	0.001906	0.001401	0.012270	0.000741	0.001503	0.001825	0.000148	0.009060	0.002474	0.002152	0.001567	0.001873	0.002420	0.002389	0.001361	0.002992	0.003305	0.002778	0.004792
Methylamine	0.001204	0.005291	0.000327	0.000116	0.004040	0.003115	0.000714	0.000343	0.001569	0.000908	0.000000	0.000000	0.000195	0.003112	0.000196	0.000116	0.000699	0.003735	0.000174	0.000576	0.002895	0.004145	0.000969	0.002640	0.000636	0.002888	0.000472	0.000254	0.000104	0.000222	0.000181	0.000799	0.000319	0.000400	0.000057	0.000165	0.000527	0.010924	0.000162	0.000569	0.000846	0.010005	0.000172	0.001144	0.004763	0.000965	0.000431	0.004579	0.001859
Dimethylamine	0.006796	0.003517	0.000413	0.002936	0.003920	0.000704	0.000338	0.002060	0.000193	0.004181	0.000731	0.001914	0.000440	0.002446	0.002643	0.002462	0.003425	0.003191	0.000965	0.000825	0.003439	0.002805	0.001162	0.000457	0.000408	0.002343	0.004214	0.001997	0.003332	0.001105	0.004588	0.001171	0.000909	0.001305	0.003628	0.003323	0.000118	0.007275	0.001036	0.003037	0.003649	0.001904	0.001413	0.000855	0.002647	0.003521	0.002353	0.000676	0.000419
Creatine	0.003378	0.001868	0.011452	0.001802	0.000737	0.001578	0.001475	0.000920	0.005596	0.002256	0.003498	0.000728	0.008796	0.000907	0.007517	0.001561	0.001261	0.001548	0.003082	0.006664	0.001064	0.003063	0.003543	0.001612	0.001176	0.001458	0.010902	0.002476	0.001510	0.000473	0.003048	0.007935	0.015735	0.001247	0.003952	0.001353	0.006307	0.009879	0.003030	0.001359	0.001337	0.005879	0.002037	0.001734	0.002453	0.001552	0.001528	0.002126	0.001967
Creatinine	0.009313	0.006235	0.009012	0.008684	0.002608	0.011701	0.008954	0.007638	0.005672	0.005348	0.013636	0.008487	0.005819	0.001921	0.004456	0.004776	0.003062	0.010633	0.012862	0.008829	0.003022	0.009710	0.002139	0.003676	0.012490	0.004179	0.005436	0.002087	0.007022	0.011805	0.004621	0.004231	0.014209	0.016992	0.013654	0.003247	0.008998	0.029052	0.002739	0.004243	0.012012	0.004463	0.009867	0.006224	0.008066	0.003640	0.002982	0.005338	0.016797
Glycine	0.025992	0.023691	0.004495	0.016507	0.014167	0.010063	0.014970	0.010301	0.006061	0.014536	0.022568	0.008339	0.014685	0.019159	0.014200	0.011324	0.016367	0.012398	0.020192	0.021863	0.019000	0.018206	0.018108	0.017251	0.020251	0.016014	0.015169	0.014079	0.030315	0.012303	0.023928	0.012293	0.015200	0.037370	0.018132	0.015965	0.013011	0.025429	0.016782	0.013758	0.013007	0.030712	0.012967	0.013825	0.013837	0.015893	0.024112	0.019997	0.018304
Methanol	0.150929	0.000000	0.000937	0.047402	0.000000	0.113626	0.001263	0.001682	0.039263	0.000000	0.242866	0.000175	0.000272	0.000000	0.101685	0.000460	0.000000	0.000000	0.113237	0.000000	0.000000	0.000000	0.056529	0.012431	0.075362	0.000214	0.222175	0.197557	0.000000	0.002142	0.000000	0.001577	0.000000	0.003476	0.000000	0.000000	0.000000	0.337851	0.127141	0.002547	0.012587	0.339536	0.000000	0.143549	0.143335	0.000000	0.009729	0.011882	0.000000
Betaine	0.005659	0.004263	0.002420	0.000980	0.000466	0.000570	0.000686	0.001264	0.000197	0.003240	0.003044	0.000381	0.002719	0.000418	0.001289	0.003539	0.003582	0.001991	0.002069	0.005909	0.000235	0.003404	0.001499	0.001713	0.001845	0.000206	0.004550	0.000517	0.002016	0.001512	0.004292	0.003223	0.005464	0.003228	0.001693	0.002506	0.000178	0.010339	0.000913	0.001996	0.001160	0.005018	0.000367	0.001689	0.001452	0.003283	0.000655	0.002805	0.004042
3-Hydroxybutyric acid	0.002099	0.001030	0.001784	0.000928	0.005824	0.001732	0.002036	0.002967	0.034109	0.001715	0.006281	0.002618	0.001431	0.002555	0.009726	0.000763	0.000860	0.001776	0.003596	0.002368	0.004995	0.000756	0.001254	0.002326	0.000254	0.021329	0.000598	0.001138	0.000897	0.001512	0.001804	0.000999	0.001910	0.005188	0.021761	0.001503	0.000220	0.050488	0.001416	0.001204	0.013842	0.001088	0.004298	0.037569	0.001692	0.001612	0.000476	0.004232	0.002076
2-Hydroxybutyric acid	0.000000	0.000000	0.000000	0.000000	0.000000	0.000000	0.000000	0.000784	0.000000	0.000000	0.000000	0.000000	0.001598	0.000000	0.001298	0.000000	0.000333	0.000496	0.000465	0.000000	0.000826	0.000885	0.000635	0.001266	0.000000	0.001274	0.000915	0.000749	0.000000	0.000756	0.001013	0.000906	0.000000	0.001769	0.000290	0.001155	0.000000	0.000000	0.000474	0.000000	0.001698	0.000000	0.000000	0.000342	0.000000	0.001578	0.000464	0.002442	0.000000
Isobutyric acid	0.003752	0.000760	0.001227	0.000659	0.002195	0.000723	0.002029	0.000901	0.000018	0.002704	0.000955	0.001414	0.000866	0.001313	0.000968	0.003875	0.004113	0.004718	0.001261	0.000547	0.001893	0.001952	0.001419	0.001978	0.004489	0.000741	0.008352	0.001223	0.000738	0.001893	0.002305	0.004225	0.000825	0.000841	0.005541	0.000729	0.000512	0.023315	0.000629	0.012169	0.000482	0.010151	0.000167	0.000806	0.001319	0.001605	0.003022	0.007158	0.004933
(S)-3-Hydroxyisobutyric acid	0.009822	0.003843	0.021211	0.011846	0.004212	0.000814	0.002557	0.001086	0.000027	0.002518	0.001497	0.000507	0.005897	0.001039	0.002420	0.000236	0.003640	0.005157	0.001017	0.000058	0.003668	0.002549	0.002905	0.002073	0.002191	0.000891	0.002714	0.002223	0.000671	0.001123	0.001149	0.001838	0.006980	0.001063	0.006495	0.000902	0.001865	0.017477	0.001013	0.002886	0.002338	0.001835	0.001008	0.000688	0.001777	0.001193	0.000369	0.003130	0.001575
L-Glutamine	0.071177	0.052474	0.025252	0.141549	0.027437	0.016419	0.072639	0.060442	0.013317	0.037319	0.207247	0.026766	0.056407	0.122021	0.117145	0.020910	0.032783	0.030893	0.198752	0.134234	0.020680	0.038742	0.167190	0.003884	0.032579	0.011004	0.051432	0.026394	0.112204	0.130976	0.048492	0.134505	0.000000	0.128543	0.097927	0.120116	0.009616	0.187107	0.032851	0.062375	0.036525	0.082336	0.017119	0.119294	0.144566	0.104483	0.074829	0.056910	0.012642
L-Glutamic acid	0.058157	0.000000	0.011152	0.015625	0.042327	0.000000	0.009997	0.012200	0.016396	0.031002	0.037008	0.012770	0.017643	0.039121	0.020513	0.000000	0.000000	0.000000	0.016002	0.000000	0.000000	0.000000	0.010603	0.000000	0.000000	0.059291	0.000000	0.000000	0.011902	0.016970	0.000000	0.030607	0.067924	0.019282	0.010683	0.007954	0.000000	0.180685	0.016864	0.004882	0.024729	0.000000	0.002645	0.009375	0.018018	0.030576	0.021297	0.027570	0.000000
L-Aspartic acid	0.000000	0.000000	0.000000	0.000000	0.000000	0.000000	0.000000	0.000000	0.000000	0.000000	0.000000	0.000000	0.000000	0.000000	0.000000	0.000000	0.000000	0.000000	0.000000	0.000000	0.000000	0.000000	0.000000	0.001796	0.001501	0.000000	0.000000	0.000000	0.000000	0.000000	0.000000	0.000000	0.000000	0.000000	0.000000	0.001967	0.000000	0.059297	0.000000	0.000000	0.002719	0.000000	0.000000	0.000000	0.000000	0.000000	0.001930	0.000000	0.000000
L-Asparagine	0.001007	0.000877	0.000747	0.001317	0.002235	0.001313	0.000420	0.000000	0.000217	0.000883	0.000000	0.010426	0.001182	0.000257	0.000694	0.000571	0.000793	0.000591	0.000665	0.000888	0.000991	0.002870	0.000000	0.001436	0.001243	0.001487	0.001547	0.000690	0.001203	0.001001	0.001939	0.000574	0.004548	0.001377	0.000844	0.001963	0.000427	0.031106	0.000430	0.000802	0.002299	0.002391	0.000393	0.000831	0.000617	0.000706	0.001406	0.001856	0.001299
L-Threonine	0.005076	0.002912	0.001478	0.002129	0.002579	0.005421	0.002675	0.000000	0.000000	0.011276	0.003894	0.003887	0.002991	0.001167	0.007132	0.001652	0.002846	0.006206	0.009362	0.008826	0.001142	0.011951	0.008136	0.007869	0.003130	0.011082	0.012787	0.003168	0.002512	0.009687	0.012990	0.008405	0.003373	0.016808	0.005078	0.002567	0.000000	0.000000	0.007953	0.002475	0.006588	0.005903	0.000000	0.002092	0.005208	0.014554	0.007253	0.012225	0.012268
D-Lysine	0.056137	0.030486	0.032624	0.000000	0.041697	0.037110	0.000619	0.022717	0.000297	0.003425	0.043783	0.000000	0.027830	0.030984	0.000879	0.029555	0.059234	0.000000	0.047123	0.015793	0.039809	0.036633	0.031064	0.037479	0.049236	0.032314	0.050444	0.034341	0.000000	0.033532	0.060004	0.047209	0.022098	0.070402	0.024732	0.038824	0.011287	0.148511	0.000000	0.039494	0.041378	0.087292	0.005040	0.001583	0.033115	0.043864	0.015979	0.058051	0.000000
L-Arginine	0.232367	0.055841	0.111623	0.000000	0.104174	0.096260	0.115181	0.025957	0.070384	0.152953	0.133557	0.000000	0.141615	0.085278	0.109259	0.095661	0.058445	0.000000	0.146325	0.118694	0.000000	0.135089	0.112451	0.005355	0.054805	0.077464	0.121350	0.109422	0.000000	0.040404	0.053681	0.030174	0.032460	0.033523	0.104268	0.106509	0.013386	0.000000	0.000000	0.100220	0.121718	0.290975	0.079886	0.113016	0.104564	0.045053	0.095572	0.134731	0.000000
L-Methionine	0.032459	0.031511	0.025847	0.046213	0.034945	0.038760	0.035095	0.024638	0.016749	0.018147	0.014287	0.022565	0.038888	0.023240	0.043428	0.022221	0.008244	0.031941	0.083962	0.049739	0.021284	0.042870	0.069145	0.030808	0.003968	0.047512	0.011376	0.007483	0.024816	0.063956	0.020649	0.036984	0.012703	0.036309	0.060161	0.047536	0.000309	0.167947	0.011126	0.029766	0.005981	0.156101	0.013219	0.013987	0.044017	0.056720	0.024654	0.064832	0.008250
L-Proline	0.000000	0.000000	0.000000	0.000000	0.000000	0.000000	0.000000	0.000000	0.000000	0.000000	0.000000	0.000000	0.000000	0.000000	0.000000	0.000000	0.000000	0.000000	0.000000	0.000000	0.000000	0.000000	0.000000	0.000000	0.000000	0.000000	0.000000	0.000000	0.000000	0.000000	0.000000	0.000000	0.000000	0.000000	0.000000	0.000000	0.000000	0.000000	0.000000	0.000000	0.000000	0.000000	0.000000	0.000000	0.000000	0.000000	0.000000	0.000000	0.000000
Glycerol	0.000000	0.000000	0.000000	0.000000	0.000000	0.000000	0.000000	0.000000	0.000000	0.000000	0.000000	0.000000	0.000000	0.000000	0.000000	0.000000	0.000000	0.000000	0.000000	0.000000	0.000000	0.000000	0.000000	0.000000	0.000000	0.000000	0.000000	0.000000	0.000000	0.000000	0.000000	0.000000	0.000000	0.000000	0.000000	0.000000	0.000000	0.000000	0.000000	0.000000	0.000000	0.000000	0.000000	0.000000	0.000000	0.000000	0.000000	0.000000	0.000000
Hippuric acid	0.000000	0.000000	0.000000	0.000000	0.000000	0.000000	0.000000	0.000000	0.000000	0.000000	0.000000	0.000000	0.000000	0.000000	0.000000	0.000000	0.000000	0.000000	0.000000	0.000000	0.000000	0.000000	0.000000	0.000000	0.000000	0.000000	0.000000	0.000000	0.000000	0.000000	0.000000	0.000000	0.000000	0.000000	0.000000	0.000000	0.000000	0.000000	0.000000	0.000000	0.000000	0.000000	0.000000	0.000000	0.000000	0.000000	0.000000	0.000000	0.000000
Syringic acid	0.000000	0.099641	0.000000	0.046672	0.065121	0.056675	0.000000	0.049580	0.000000	0.059855	0.086572	0.000000	0.000000	0.000000	0.000000	0.000000	0.000000	0.074174	0.000000	0.000000	0.071461	0.049043	0.043388	0.072912	0.063727	0.039044	0.075233	0.055042	0.052541	0.079703	0.105693	0.049179	0.000000	0.098209	0.055715	0.066943	0.000000	0.000000	0.000000	0.065213	0.048071	0.174403	0.000000	0.075131	0.050732	0.083707	0.059752	0.079178	0.061236
Trigonelline	0.000000	0.000000	0.000000	0.000000	0.000000	0.000000	0.000000	0.000000	0.000000	0.000000	0.000000	0.000000	0.000000	0.000000	0.000000	0.000000	0.000000	0.000000	0.000000	0.000000	0.000000	0.000000	0.000000	0.000000	0.000000	0.000000	0.000000	0.000000	0.000000	0.000000	0.000000	0.000000	0.000000	0.000000	0.000000	0.000000	0.000000	0.000000	0.000000	0.000000	0.000000	0.000000	0.000000	0.000000	0.000000	0.000000	0.000000	0.000000	0.000000
Succinic acid	0.009999	0.012205	0.010410	0.005504	0.000966	0.002775	0.005168	0.004864	0.002166	0.006402	0.007816	0.001146	0.004001	0.001402	0.006056	0.004433	0.005456	0.011633	0.001872	0.004795	0.002074	0.000850	0.007530	0.002512	0.001058	0.008748	0.011659	0.001024	0.005295	0.005114	0.003688	0.000920	0.010224	0.006911	0.015195	0.001874	0.008618	0.000000	0.005331	0.003909	0.002895	0.027685	0.005995	0.004543	0.001313	0.005488	0.007987	0.004554	0.010974
Pyruvic acid	0.021319	0.014016	0.011370	0.012492	0.011838	0.000800	0.010982	0.010498	0.007551	0.013906	0.017294	0.010322	0.000602	0.000703	0.013597	0.009653	0.012430	0.000932	0.015001	0.011109	0.001001	0.000942	0.015539	0.000692	0.011110	0.009584	0.000410	0.009735	0.011630	0.010738	0.015151	0.011053	0.010994	0.016112	0.016211	0.011093	0.003716	0.021786	0.012398	0.009197	0.010282	0.030947	0.006826	0.014729	0.001631	0.012187	0.008609	0.001783	0.006396
[truncated: 161 more columns]

## Sheet: Table S2
Acquisition parameters	spectral width (SW)	t1 increments	number of scans	acquisition time	data points	receiver gain	relaxation delay
gCOSY	7225.4	256	128	0.150s	1084	60	1 s
zTOCSY	7225.4	256	128	0.283s	2048	60	1 s
gHSQCad	7225.4	256	128	0.150	1084	60	1 s
gHMBCad	7225.4	256	128	0.150	1084	60	1 s

## Sheet: Table S3
Traditional compound Name	Chemical shifts	Assignment	Multiplicity
1-Methyl histidine,	7.06, 7.79	CH2, CH2	s, s
2-Hydroxybutyric acid	1.19		t
3-Hydroxybutyric acid	2.30, 2.40	half a-CH2, half a-CH2	m, m
Acetic acid	1.92	CH3	s
Acetoacetate	2.23	CH3	s
Acetone	2.24	CH4	s
Alanine	1.47	CH3	d
Betaine	3.28	CH2	s
Choline	3.21	N(CH3)3	s
Citric acid	2.53, 2.69	half CH2, half CH2	d, d
Creatine	3.04, 3.93	CH3, CH2	s, s
Creatinine	3.05, 4.05	CH3, CH2	s, s
Dimethylamine	2.9		s
D-Lysine	1.68-1.75	d-CH2, g-CH2	m, m
D-Mannose	5.42, 2.28 1.98		d, m, m
Formic acid	8.45	CH	s
Glucose	3.4-4.0, 5.23	various, H1, CH	m, d
Glutamic acid	2.35	half g-CH2	m
Glutamine	2.44	half g-CH2	m
Glycerol	2.98, 3.502		tt, m
Glycine	3.54	CH2	s
Isobutyric acid	1.16		d
Isoleucine	0.93, 1.00	d-CH3, b-CH3	t, d
Lactate	1.33, 4.11	CH3, CH	d, q
L-Arginine	3147		t
L-Asparagine	2.85, 2.95, 4.00	half β-CH2, half β-CH2, α-CH	m, m, dd
L-Aspartic acid	2.68, 2.82, 3.90	half CH2, half CH2, CH	dd, dd,dd
Leucine	0.96	d-CH3	d+d
L-Methionine	2.14		t
L-Proline	1.8593		dt
L-Serine	3.95, 1.16		dd, m
L-Threonine	1.33, 3.59, 4.25	γ-CH3, α-CH, β-CH	d, d, m
Methanol	3.54		s
Methylamine	2653		s
Phenyl alanine	7.33, 7.43	H2 + H6, H3+ H5	m, m
Phosphorylcholine	3209		s
Pyruvic acid	2.33		s
Succinic acid	2.54		s
Syringic acid	1.0796, 1.0903		s
Trigonelline	8.12, 8.94, 9.19		m, t, m
Tyrosine	6.88, 7.17	CH, CH	dd, dd
Valine	0.99, 1.03	CH3, CH3	d, d
							24041
							23913

## Sheet: Table S4
Age	No NAFLD	Mild	Moderate	Severe	p
Males	36.14 ± 10.21	44.52 ± 10.28	46.19 ±10.42	37.50 ± 17.68	0.010
Females	40.33 ± 12.85	46.91 ± 11.29	48.63 ± 10.84	53.43 ± 6.80	0.032
